# Supplementary material for: Collaborating genomic, transcriptomic and microbiomic alterations lead to canine extreme intestinal polyposis
Source: Oncotarget. 2018 Jun 26;9(49):29162–79. doi: 10.18632/oncotarget.25646 (PMC6044369; doi:10.18632/oncotarget.25646)
Supplement: Supplementary file 2 [file oncotarget-09-29162-s002.xlsx]

## Sheet: TableS1A-1B Seq&Map Sum
Table S1A. WGS - sequencing and mapping results, Related to Figure 1
Sample ID	Read length, bp	Total fragments with both ends sequenced	Ave. frag size ± SD1, bp	Sequencing coverage	Fragment coverage	UPM%2	RPM%3	1EM%4	OTHER%5	UM%6
N14-77N	125	136410929	391 ± 138	13.2886	21.0491	0.939469	0.0125252	0.0111153	0.00892211	0.0279679
N14-77P	125	149182881	370 ± 118	14.5989	21.6063	0.943741	0.0128608	0.0106878	0.00787783	0.0248318
1 Average fragment size and standard deviation of uniquely and correctly mapped pairs
2 Percentage of uniquely and correctly mapped pairs
3 Percentage of repetitively mapped pairs
4 Percentage of one end mapped pairs
5 Percentage of abnormally mapped pairs
6 Percentage of unmapped pairs
Table S1B. RNAseq - sequencing and mapping results, Related to Figure 1
Sample ID	total read pairs	UPM%1	discordant%2	RPM%3	UM%4
N14-77N	37036931	0.6865	0.039	0.0614	0.2129
N14-77P	40130086	0.6119	0.0325	0.0595	0.296
1 Percentage of uniquely mapped pairs
2 Percentage of discordantly mapped pairs
3 Percentage of repetitively mapped pairs
4 Percentage of unmapped pairs

## Sheet: TableS1C Sample information
Table S1C. Other canine intestinal samples used in these study, Related to Figures 2-5
Sample ID	Histologic data	Genomic studies (WGS, RNA-seq, aCGH)1	Date of Birth	Age at Sample collection	Breed	Sex2	Sample Date	Sources3
257191	Adenocarcinoma, rectum	RNA-seq		9	Mixed Breed	MC	2015-12-02	UGA
125T3_D_E1	Carcinoma, rectum	RNA-seq, aCGH	1994-01-01		airedale terrier	MC	2004-09-17	CSU
1420T1_E1	Adenocarcinoma, colon	RNA-seq, aCGH	2003-01-05		Labrador Retriever	MI	2011-08-19	CSU
209439_Black_E1	Carcinoma in situ, polypoid, rectum	WGS, RNA-seq, aCGH		7	Collie	FS	2006-11-02	UGA
252321T_E1	Adenocarcinoma, rectum	RNA-seq	2005-04-06		airedale terrier	MI	2015-07-22	UGA
372755_E1	Adenocarcinoma, rectum	WGS, RNA-seq		6	Mastif	M	2006-08-03	UCD
372924_E1	Colonic carcioma	WGS, RNA-seq					2006-09-15	UCD
391575N E1-2	Colon Normal sample	WGS		8	Red Bone Coon Hound	MC	2008-03-20	OSU
391575T E1	Colorectal Carcinoma	WGS, RNA-seq		8	Red Bone Coon Hound	MC	2008-03-20	OSU
394_T4_E1	Colorectal Adenocarcinoma	RNA-seq, aCGH	1996-05-10		german shepherd	MC	2005-11-18	CSU
407212N E1	Skin	WGS		9	Boston Terrier	M	2010-03-25	OSU
407212T E1	Colonrectal adenocarcinoma	WGS, RNA-seq		9	Boston Terrier	M	2010-03-25	OSU
421232N E1	Skin	WGS		6	Shih Tzu	FS	2012-02-07	OSU
421232T E1	benign, Adenoma	WGS, RNA-seq		6	Shih Tzu	FS	2012-02-07	OSU
441829T_W_E1	Carcinoma, rectum	RNA-seq		13	Mixed Breed	FS	2014-10-31	OSU
442226T_E1	Adenocarcinoma	RNA-seq		6	Mixed Breed	MC	2014-10-23	OSU
48T3A_E1	Carcinoma, rectum	RNA-seq, aCGH	1996-10-01		Shetland sheepdog	FS	2004-02-16	CSU
756T1C_E1	Adenocarcinoma, Intestine, jejeunum	RNA-seq, aCGH	2000-03-01		Mix	MC	2007-04-05	CSU
869T1A_E1	Possible GIST (gastrointestinal stromal tumor), leiomyosarcoma, or spindle cell carcinoma; Rectum	RNA-seq, aCGH	1997-07-01		Mix	FS	2007-09-14	CSU
869T1B_E1	Possible GIST (gastrointestinal stromal tumor), leiomyosarcoma, or spindle cell carcinoma; Rectum	RNA-seq, aCGH	1997-07-01		Mix	FS	2007-09-14	CSU
970T5_E1	Adenocarcinoma, Intestine, duodenum	RNA-seq, aCGH	1996-01-01		Golden Retriever	FS	2008-01-30	CSU
975T2-1_E1	Colonic adenocarcinoma, Metastic, lymph node	RNA-seq, aCGH	1999-06-01		airedale terrier	MC	2008-02-08	CSU
L1221E N E1	Normal colon	WGS, RNA-seq					2014-11-15	UGA
L1221E T E1	Colorectal Carcinoma	WGS, RNA-seq					2014-11-15	UGA
MUCA_N_E1	Colorectal, Normal	WGS, RNA-seq					2011-04-03	MU
MUCA_T_E1	Colorectal adenocarcinoma, metastic	WGS, RNA-seq, aCGH					2011-04-03	MU
Nub_Large_E1	Colonic Adenoma	WGS, RNA-seq			Mixed Breed	MC	2007-01-26	MU
UGA_To_E1	Colonic carcinoma	WGS, RNA-seq					2006-01-13	UGA
Normal colon tissues from heathy dog
Normal_colon_E1	Normal - circled colon mucosa	RNA-seq					2005-12-10	UGA
1 WGS: whole genome sequencing; aCGH: 385K canine array CGH.
2 FS: female spayed; FI: female intact. MC: male neutered; MI: male intact
3 UGA: University of Georgia College; CSU: Colorado State University; OSU: Ohio State University College; UCD: University of California-Davis; MU: University of Missouri

## Sheet: TableS2A Canie APC FPKM value
Table S2A. FPKM values for 5 APC isoforms, Related to Figure 2E
tracking_id	442226T	N14-77P	N14-77N	L1221N	Normal colon
APC	1.75271	6.15793	11.1191	11.9622	11.4211
APC_AS1	1.36037	2.69915	5.96673	7.34759	5.47328
APC_AS2	0.00383139	0.000169716	0.00193563	0.0507689	0.000114781
APC_AS3	0.387764	0.814892	1.98479	1.29284	0.598342
APC_AS4	0.000743145	1.83288	1.26551	9.09993e-08	4.35056
APC_AS5	9.88148e-11	0.810834	1.9001	3.27105	0.998767

## Sheet: TableS2B APC alignment
Table S2B. The alignment of canonical human APC and 5 canine APC isoforms, Related to Figure 2C

## Sheet: TableS2C otherGenes
Table S2C. Average sequence coverage by combined WGS and RNA-seq reads of both N14-77 polys and normal sampes, related to Figure 2
Gene	APC	AXIN2	BMPR1A	GREM1	MUTYH	PTEN	SMAD4	STK11
Coding exons	136.34	136.9	239.14	559	260.05	615.63	191.44	274.78
Promoter*	45.51	32.82	37.58	34.28	36.44	36.76	33.6	21.73
*Promoter: 1kb upstream of the transcription start site (TSS).
Germline coding mutations detected.
AXIN2	nonsynonymous SNV	ENSCAFG00000011236:ENSCAFT00000017890:exon6:c.T1763C:p.L588P,	chr9	14581381	14581381	T	C	hom	1844.2	48	60	33.31
MUTYH	nonsynonymous SNV	ENSCAFG00000004612:ENSCAFT00000007437:exon4:c.C482T:p.A161V,	chr15	15022837	15022837	C	T	het	1571.44	169	60	9.3
L588P of AXIN2 and A161V of MUTYH both have occurred during evolution. In fact, among 56 mammals examined, at least 45 species have P (proline) and only 3 species have L (leucine) as the corresponding residue for AXIN2. Likewise, MUTYH has V (valine) instead of A (alanine) for more than half of the species.
Germline promoter mutations detected
AXIN2	chr9	14559804	A	T	1591.2	PASS	AC=4;AF=1.00;AN=4;DP=36;ExcessHet=3.0103;FS=0.000;MLEAC=4;MLEAF=1.00;MQ=56.04;QD=38.75;SOR=0.804	GT:AD:DP:GQ:PL 1/1:0,25:25:75:1125,75,0
AXIN2	chr9	14559805	A	T	1591.2	PASS	AC=4;AF=1.00;AN=4;DP=36;ExcessHet=3.0103;FS=0.000;MLEAC=4;MLEAF=1.00;MQ=56.04;QD=25.57;SOR=0.804	GT:AD:DP:GQ:PL 1/1:0,25:25:75:1125,75,0
AXIN2	chr9	14560507	G	C	534.27	PASS	AC=4;AF=1.00;AN=4;DP=15;ExcessHet=3.0103;FS=0.000;MLEAC=4;MLEAF=1.00;MQ=58.45;QD=35.41;SOR=3.126	GT:AD:DP:GQ:PL 1/1:0,10:10:30:362,30,0
MUTYH	chr15	15017299	G	A	2347.2	PASS	AC=4;AF=1.00;AN=4;DP=101;ExcessHet=3.0103;FS=0.000;MLEAC=4;MLEAF=1.00;MQ=60.00;QD=29.47;SOR=0.793	GT:AD:DP:GQ:PL 1/1:0,40:40:99:1528,120,0
MUTYH	chr15	15017670	C	A	1208.2	PASS	AC=4;AF=1.00;AN=4;DP=36;ExcessHet=3.0103;FS=0.000;MLEAC=4;MLEAF=1.00;MQ=54.65;QD=33.56;SOR=1.547	GT:AD:DP:GQ:PL 1/1:0,13:13:39:404,39,0

## Sheet: TableS2D FKPM of other genes
Table S2D. FPKM values of genes known to be associated with human FAP condition, related to Figure 2
Gene name	N14-77N	N14-77P	Normal colon	L1221N	MUCAN	257191	125T	1420T	209439 Black	252321T	372755	372924	391575T	394T	442226T	48T3A	L1221T	Nub Large	UGAT	756T	970T	975T	421232T	407212T	441829TW	MUCAT	869T1A	869T1B
APC	11.1191	6.15793	11.4211	11.9622	4.03518	4.17269	4.07282	7.82695	3.621	6.16041	3.67755	5.94196	8.15915	11.0397	1.75271	2.24375	9.95116	4.17498	3.94354	4.98034	7.98184	4.37191	7.69788	12.7465	5.86511	4.24455	4.53197	2.77411
AXIN2	3.38736	24.2453	11.2907	24.5871	5.87123	20.7001	54.7359	145.77	15.7289	45.527	63.9577	77.1968	6.79012	108.785	87.8477	91.1613	114.455	47.2102	83.0783	19.1455	6.3384	2.21741	5.20539	14.581	7.75384	5.11561	2.24943	2.03641
BMPR1A	21.3837	4.25324	18.0456	18.3688	13.1666	8.73904	10.289	19.8575	7.70234	13.7473	10.7321	13.7813	8.18031	13.6189	10.7014	13.0737	14.2384	13.2951	10.3968	17.6205	13.842	4.15475	24.7652	13.6251	16.2739	8.09545	11.9586	8.55016
GREM1	90.6742	0	8.83456	0.369345	62.7901	1.43709	8.82266	0.392432	64.3849	14.6632	7.38225	0	23.2763	2.54019	7.57345	0.902404	0.856681	9.46678	0	172.104	78.1754	4.57141	158.115	342.027	86.2566	58.434	0.166845	0
MUTYH	2.88757	23.0672	7.99811	6.70288	6.43488	8.54587	10.6311	9.42026	5.90492	10.6281	14.6683	7.1405	8.90613	7.74092	9.39058	14.6041	11.8366	9.01942	11.6341	5.93142	5.5498	11.2655	4.79185	7.63406	6.92097	6.31848	4.73282	5.68257
PTEN	54.6957	33.12	42.0601	44.8836	35.7308	22.1689	28.7048	30.3395	27.216	38.7098	23.4179	32.998	74.8624	47.3875	50.7189	30.9725	56.853	22.0504	22.0934	41.3378	33.6287	56.6105	71.9316	75.2084	59.9287	33.3209	45.0046	25.5399
SMAD4	15.4646	8.97867	14.8488	14.4294	14.6133	10.8415	11.9264	21.1665	11.7524	16.1288	12.9155	11.5366	17.2913	19.788	17.627	23.678	19.6276	16.807	13.3419	14.8183	13.777	14.1544	17.5005	20.0155	17.3569	12.6245	18.0081	12.2588
STK11	16.621	11.9655	12.0977	13.0239	6.4126	4.94609	10.0349	10.1679	8.88901	8.16702	6.90992	5.2391	15.0806	13.8467	10.6508	7.57046	11.6216	5.88507	9.88037	11.112	16.3501	8.61423	17.1172	15.6118	12.7293	5.99427	11.248	4.69324

## Sheet: TableS3A Germline missense
Table S3A. N14-77 germline missense mutaion disovery, Related to Figure 3A
Gene name	Mutation type	WGS		RNA-seq		Mammalian conservation1	ΔΔGu2	Stability prediction
		Normal	Polyp	Normal	Polyp
STAMBPL1	G→A/G406D	67% (8/12)3	82% (10/11)	50% (29/55)	70% (130/189)	G	-0.6044	likely destabilising
KANK2	C→T/T653M	23%(3/13)	54%(7/13)	52%(102/196)	56%(10/18)	T/A	-0.0278	neutral
RB1CC1	C→T/R1376H	50%(10/20)	60%(6/10)	49%(102/208)	50%(93/186)	R	-0.4279	neutral
ROCK2	C→A/T549N	50% (7/14)	60% (12/20)	55%(101/185)	55%(40/73)	T/S	-0.2454	neutral
TFDP2	G→A/A175V	56%(19/34)	67%(14/21)	46%(114/246)	54%(21/39)	A	0.1035	neutral
WNK1	C→G/S1546C	39%(7/18)	73%(8/11)	55%(114/209)	73%(11/15)	S/P/T/A	0.3483	neutral
NBR1	G→T/E707D	48%(10/21)	52%(11/21)	52%(88/168)	58%(48/83)	E/D
SLC25A16	C→T/V216I	53%(12/23)	61%(14/23)	46%(32/70)	60%(55/91)	V/I
SLC3A1	G→A/R686Q	53% (8/15)	60% (7/11)	56% (31/55)	73% (51/70)	R/Q/H/K
SRRM2	A→G/T2331A	50%(6/12)	73%(8/11)	43%(95/219)	43%(93/218)	T/I/A/P
ZNHIT6	A→G/E219G	42% (5/12)	60% (9/15)	51% (46/92)	54% (54/83)	R/G/A
DDX54	C→A/E325D	80%(8/10)	64%(9/14)	49%(156/320)	65%(170/263)
DSG2	G→A/D820N	62%(16/26)	52%(12/23)	34%(16/47)	40%(70/174)
FAM111B	G→A/R321K	50%(10/20)	53%(8/15)	39%(38/98)	38%(33/88)
GPN3	G→C/L214F	47%(7/15)	50%(13/26)	50%(68/136)	37%(98/263)
LACTB	C→A/P318H	44%(7/16)	92%(11/12)	56%(20/36)	37%(20/54)
REXO4	C→T/A381V	40%(4/10)	58%(7/12)	47%(112/238)	34%(47/138)
SEC24C	G→T/R975L	39%(7/18)	50%(8/16)	56%(58/104)	25%(29/117)
TLR4	C→A/N179K	44%(7/16)	41%(7/17)	50%(8/16)	53%(19/36)
TOP1	C→T/T300I	60% (9/15)	50% (5/10)	51% (140/267)	50% (79/157)
XPC	G→T/L784M	54%(7/13)	50%(6/12)	42%(16/38)	56%(19/34)
1 shown are amino acid residue found in different mammals at the mutation site
2 see http://sparks-lab.org/server/ease/
3 shown are mutation rate, the reads with the muated and the total reads mapped to the site. "67% (8/12)": 12 reads in total were mappped to the site, of which 8 reads harbor the mutation. The mutation rate is thus 8/12=67%.

## Sheet: TableS3B Human STAMBPL1
Table S3B. STAMBPL1 K405fs and F407fs mutations are found in humann colorectal and stomach cancers as reported by cBioPortal, Related to Figure 3B, Figure 7 and Figure S4C
Sample ID	Cancer Study	AA change	Type	Copy #	MS	VS	Center	Chr	Start Pos	End Pos	Ref	Var	Allele Freq (T)	Allele Freq (N)	Var Ref	Var Alt	Norm Ref	Norm Alt	#Mut in Sample
coadread_dfci_2016_3080	Colorectal (DFCI 2016)	K405Rfs*21	FS del	NA	U	U	NA	chr10	90682146	90682146	A	-	NA	NA	NA	NA	NA	NA	1273
coadread_dfci_2016_280091	Colorectal (DFCI 2016)	K405Rfs*21	FS del	NA	U	U	NA	chr10	90682146	90682146	A	-	NA	NA	NA	NA	NA	NA	1013
coadread_dfci_2016_261	Colorectal (DFCI 2016)	K405Rfs*21	FS del	NA	U	U	NA	chr10	90682146	90682146	A	-	NA	NA	NA	NA	NA	NA	1015
coadread_dfci_2016_2936	Colorectal (DFCI 2016)	K405Rfs*21	FS del	NA	U	U	NA	chr10	90682146	90682146	A	-	NA	NA	NA	NA	NA	NA	1061
coadread_dfci_2016_112	Colorectal (DFCI 2016)	K405Rfs*21	FS del	NA	U	U	NA	chr10	90682146	90682146	A	-	NA	NA	NA	NA	NA	NA	1159
coadread_dfci_2016_331889	Colorectal (DFCI 2016)	K405Rfs*21	FS del	NA	U	U	NA	chr10	90682146	90682146	A	-	NA	NA	NA	NA	NA	NA	487
pfg181T	Stomach (Pfizer UHK)	K405Rfs*21	FS del	NA	U	U	pfizer_uhongkong	chr10	90682146	90682146	A	-	0.3	0.01	32	14	67	1	1635
TCGA-BR-4368-01	Stomach (TCGA)	F407Lfs*55	FS ins	Gain	S	U	Broad	chr10	90682146	90682147	-	A	0.19	NA	139	33	NA	NA	1276
TCGA-BR-6452-01	Stomach (TCGA)	K405Rfs*21	FS del	Diploid	S	U	WashU	chr10	90682146	90682146	A	-	NA	NA	NA	NA	NA	NA	6526
TCGA-F1-6177-01	Stomach (TCGA)	K405Rfs*21	FS del	Diploid	S	U	WashU	chr10	90682146	90682146	A	-	NA	NA	NA	NA	NA	NA	1350
TCGA-F1-6874-01	Stomach (TCGA)	K405Rfs*21	FS del	Diploid	S	U	WashU	chr10	90682146	90682146	A	-	NA	NA	NA	NA	NA	NA	871
TCGA-BR-8078-01	Stomach (TCGA)	K405Rfs*21	FS del	Diploid	S	U	WashU	chr10	90682146	90682146	A	-	NA	NA	NA	NA	NA	NA	1674
TCGA-CD-A4MG-01	Stomach (TCGA)	K405Rfs*21	FS del	Diploid	S	U	WashU	chr10	90682146	90682146	A	-	NA	NA	NA	NA	NA	NA	2685
TCGA-HU-A4GT-01	Stomach (TCGA)	K405Rfs*21	FS del	DeepDel	S	U	WashU	chr10	90682146	90682146	A	-	NA	NA	NA	NA	NA	NA	1589
TCGA-HU-A4GX-01	Stomach (TCGA)	K405Rfs*21	FS del	Diploid	S	U	WashU	chr10	90682146	90682146	A	-	NA	NA	NA	NA	NA	NA	1289
TCGA-HU-A4H3-01	Stomach (TCGA)	K405Rfs*21	FS del	Diploid	S	U	WashU	chr10	90682146	90682146	A	-	NA	NA	NA	NA	NA	NA	911
TCGA-VQ-A8P2-01	Stomach (TCGA)	K405Rfs*21	FS del	Diploid	S	U	WashU	chr10	90682146	90682146	A	-	NA	NA	NA	NA	NA	NA	6251
TCGA-BR-4257-01	Stomach (TCGA)	K405Rfs*21	FS del	ShallowDel	S	U	WashU	chr10	90682146	90682146	A	-	NA	NA	NA	NA	NA	NA	1038
TCGA-BR-4361-01	Stomach (TCGA)	K405Rfs*21	FS del	Diploid	S	U	WashU	chr10	90682146	90682146	A	-	NA	NA	NA	NA	NA	NA	2461
TCGA-BR-4368-01	Stomach (TCGA)	F407Lfs*55	FS ins	Gain	S	U	WashU	chr10	90682145	90682146	-	A	NA	NA	NA	NA	NA	NA	1300
Data are aquired from cBioportal at http://www.cbioportal.org/

## Sheet: TableS3C Germline truncation
Table S3C. N14-77 Germline trunction mutaion, Related to Figure 3C
Gene name	Mutation type	WGS		RNA-seq
		Normal	Polyp	Normal	Polyp
CYB5RL	C→T/R51X	60% (6/13)	50%-100%	13% (7/52)	25% (3/12)

## Sheet: TableS3D Somatic mutation
Table S3D. N14-77 somatic truncation and indel mutations, related to Figures 3D and 3E
Gene name	Mutation type	WGS		RNA-seq
		Normal	Polyp	Normal	Polyp
FBXW7	G→A/W411X	0%(0/20)	39%(9/21)	1.33%(1/75)	59%(30/51)
LRBA	C→T/Q871X	0%(0/11)	90%(12/16)	0%(0/30)	38%(6/16)
MACF1	G→A/W840X	0%(0/12)	30%(4/11)	0%(0/33)	17%(2/12)
CYTH4	C→T/W24X	0%(0/12)	22%(2/9)	0%(4/4)	0%(10/10)
HGF	G→A/R710X	0%(0/13)	62%(8/13)	0%(1/1)	6%(1/16)
LRIG3	C→T/W441X	0%(0/15)	0%(0/16)	0%(17/17)	4%(8/222)
TMC1	G→T/C285X	0%(0/14)	50%(9/18)	0%(0/0)	0%(0/0)
KDM7A	F300fs	0%(0/12)	31%(6/19)	0%(0/62)	18%(5/28)
CBLB	D404fs	10%(1/10)	50%(4/8)	0%(0/17)	29%(8/27)
IRF2BP2	Q482fs	0%(0/10)	55%(5/9)	0%(0/139)	36%(262/733)
DIDO1	S851fs	0%(0/6)	37.5%(6/16)	0%(0/15)	23.5%(4/17)
CCNB3	P37fs	0%(0/10)	87.5%(7/8)	0%(0/0)	73%(8/11)

[truncated: 41 more sheets: TableS3E Somatic mutation gene, TableS4A High Gene FPKM, TableS4A High gene functions , TableS4A Low gene FPKM, TableS4A Low gene functions, TableS4A Ubiquitin genes, TableS4B Cell cycle genes, TableS4C Gene cellular location, TableS4D Htseq, TableS5A MYC target FPKM, TableS5A MYC target functions, TableS5A MYC partner FPKM, TableS5D Intestinal signatures, TableS5E Enrichment score, TableS5F Crypt signatures, TableS6A Phylum, TableS6B Family, TableS6C Species, TableS6D B.uniformis strain, TableS6D B.uniformis genes …]
